# Supplementary material for: Dietary Buglossoides Arvensis Oil Increases Circulating n-3 Polyunsaturated Fatty Acids in a Dose-Dependent Manner and Enhances Lipopolysaccharide-Stimulated Whole Blood Interleukin-10—A Randomized Placebo-Controlled Trial
Source: Nutrients. 2017 Mar 10;9(3):261. doi: 10.3390/nu9030261 (PMC5372924; doi:10.3390/nu9030261)
Supplement: Supplementary file 1 [file nutrients-09-00261-s001.zip]

Archive with 4 entries (3 files):
- nutrients-176517-supplementary/
- nutrients-176517-supplementary/Consort-2010-checklist_Lefort_2017.docx
- nutrients-176517-supplementary/Consort-2010-flow-diagram_Lefort_2017.docx
- nutrients-176517-supplementary/nutrients-176517-supplementary.docx
